# Supplementary material for: Larval antlions show a cognitive ability/hunting efficiency trade-off connected with the level of behavioural asymmetry
Source: Anim Cogn. 2018 May 14;21(4):613–7. doi: 10.1007/s10071-018-1190-2 (PMC6004280; doi:10.1007/s10071-018-1190-2)
Supplement: Supplementary file 1 — Supplementary material 1 (XLSX 11 KB) [file 10071_2018_1190_MOESM1_ESM.xlsx]

## Sheet: training
group	drop_out_asymmetric	drop_out_nonasymmetric
1	8	9
2	10	11
3	7	8
4	10	10
5	10	12
6	7	10
7	8	8
8	7	9
9	7	9
10	10	12
11	7	8
12	9	10
13	6	7
14	7	8
15	7	8
17	7	8
18	6	6
19	4	7
21	7	7
22	7	8
23	7	10
24	6	9

## Sheet: distance
group	distance_asymmetric	distance_nonasymmetric
1	0	3
2	0	9
3	0	6
4	3	9
5	3	6
6	0	6
7	3	3
8	9	6
9	0	6
10	0	6
11	0	3
12	0	0
13	0	3
14	3	6
15	0	0
17	0	3
18	3	6
19	0	0
21	3	6
22	0	0
23	0	3
24	0	9

## Sheet: latency
group	latency_asymmetric	latency_nonasymmetric
1	15.5	12.32
2	23.65	26.41
3	9.53	3.72
4	11.4	4.25
5	11.65	14.53
6	11.5	7.22
7	8.53	6.32
8	21.69	14.63
9	8.06	7.81
10	14.03	11.69
11	21.31	15.81
12	22.16	6.22
13	19.21	14.53
14	31.14	12.11
15	3.97	2.13
17	11.53	3.19
18	13	9.63
19	73.72	15.39
21	21.13	6.2
22	16.87	14.23
23	13.22	10.25
24	15.81	7.32
